# Supplementary material for: Two Rhabdoviruses, One Novel, Isolated from Armigeres subalbatus in China
Source: Pathogens. 2022 May 27;11(6):624. doi: 10.3390/pathogens11060624 (PMC9230728; doi:10.3390/pathogens11060624)
Supplement: Supplementary file 1 [file pathogens-11-00624-s001.zip]

Archive with 1 entries (1 files):
- pathogens-1679819-supplementary.pdf
